# Supplementary material for: Selenoxides as Excellent Chalcogen Bond Donors: Effect of Metal Coordination
Source: Molecules. 2022 Dec 13;27(24):8837. doi: 10.3390/molecules27248837 (PMC9785337; doi:10.3390/molecules27248837)
Supplement: Supplementary file 1 [file molecules-27-08837-s001.zip]

Archive with 1 entries (1 files):
- molecules-2090054-supplementary.pdf
